# Supplementary material for: Very-Long-Chain Acyl-CoA Dehydrogenase Deficiency: Family Impact and Perspectives
Source: Int J Neonatal Screen. 2023 Oct 6;9(4):53. doi: 10.3390/ijns9040053 (PMC10594473; doi:10.3390/ijns9040053)
Supplement: Supplementary file 1 [file IJNS-09-00053-s001.zip]

Archive with 1 entries (1 files):
- IJNS-2483066-supplementary.pdf
